# Supplementary material for: Emerging Invasive Fungal Infections in Critically Ill Patients: Incidence, Outcomes and Prognosis Factors, a Case-Control Study
Source: J Fungi (Basel). 2021 Apr 24;7(5):330. doi: 10.3390/jof7050330 (PMC8146331; doi:10.3390/jof7050330)
Supplement: Supplementary file 1 [file jof-07-00330-s001.zip]

Archive with 1 entries (1 files):
- jof-1164835-supplementary.pdf
